# Supplementary material for: Impact of Variants in the ATIC and ARID5B Genes on Therapeutic Failure with Imatinib in Patients with Chronic Myeloid Leukemia
Source: Genes (Basel). 2022 Feb 10;13(2):330. doi: 10.3390/genes13020330 (PMC8872593; doi:10.3390/genes13020330)
Supplement: Supplementary file 1 [file genes-13-00330-s001.zip]

Archive with 1 entries (1 files):
- genes-1515643-SI.pdf
